# Supplementary material for: The microRNA Expression Signature of Lung Adenocarcinoma Harboring EGFR Mutations: Identification of Therapeutic Targets for EGFR-TKI Combination Therapy
Source: Int J Mol Sci. 2026 Jul 19;27(14):6412. doi: 10.3390/ijms27146412 (PMC13411351; doi:10.3390/ijms27146412)
Supplement: Supplementary file 1 [file ijms-27-06412-s001.zip › Supplementary Table.xlsx]

## Sheet: Table S1
Table S1. Clinical features of the LUAD patients who provided tissues at the time of initial diagnosis.
Case	Sample type	EGFR mutation	Sex	Age	Brinkman Index	T	N	M	Stage	Remarks
Patient 1	Normal tissues	NA	F	78	0	NA	NA	NA	NA	miRNA sequencing
Patient 2	Normal tissues	NA	F	57	0	NA	NA	NA	NA	miRNA sequencing
Patient 3	Normal tissues	NA	M	69	0	NA	NA	NA	NA	miRNA sequencing
Patient 4	Normal tissues	NA	F	70	0	NA	NA	NA	NA	miRNA sequencing
Patient 5	Normal tissues	NA	F	66	0	NA	NA	NA	NA	miRNA sequencing
Patient 6	primary lesion (adenocarcinoma)	exon 19 deletion	M	60	1260	2a	0	0	IB	miRNA sequencing
Patient 7	primary lesion (adenocarcinoma)	L858R in exon 21	F	78	0	2a	0	0	IB	miRNA sequencing
Patient 8	primary lesion (adenocarcinoma)	L858R in exon 21	F	77	0	2a	0	0	IB	miRNA sequencing
Patient 9	primary lesion (adenocarcinoma)	L858R in exon 21	F	59	0	2a	0	0	IB	miRNA sequencing
Patient 10	primary lesion (adenocarcinoma)	exon 19 deletion	F	62	0	2a	0	0	IB	miRNA sequencing
						Based on the 8th edition of the UICC-TNM classification.

## Sheet: Table S2
Table S2. Sequencing quality control metrics for miRNA-seq samples
Normal Tissues	#1		#2		#3		#4		#5
	count	(%)	count	(%)	count	(%)	count	(%)	count	(%)
Input reads	12340048	1	13883619	1	14524567	1	13612433	1	17560121	1
Reads with adapters	11803728	0.9565	13272181	0.956	13937401	0.9596	13046165	0.9584	16864710	0.9604
Primer dimer	2743	0.0002	6825	0.0005	3018	0.0002	4105	0.0003	21490	0.0012
Reads <15 nt	2592293	0.2101	2768114	0.1994	2990821	0.2059	4345427	0.3192	4857217	0.2766
Servival reads	9208692	0.7462	10497242	0.7561	10943562	0.7535	8696633	0.6389	11986003	0.6826
Cancer Tissues	#6		#7		#8		#9		#10
	count	(%)	count	(%)	count	(%)	count	(%)	count	(%)
Input reads	16235199	1	13156577	1	11712502	1	15084197	1	13275450	1
Reads with adapters	15497341	0.9546	12491551	0.9495	11161055	0.9529	14325966	0.9497	12649023	0.9528
Primer dimer	6203	0.0004	13931	0.0011	11056	0.0009	5480	0.0004	12131	0.0009
Reads <15 nt	3678023	0.2265	3366072	0.2558	2200132	0.1878	3042196	0.2017	1892016	0.1425
Servival reads	11813115	0.7276	9111548	0.6925	8949867	0.7641	11278290	0.7477	10744876	0.8094
Adapter-containing reads, primer dimers, and reads shorter than 15 nt were removed before downstream analyses. The remaining reads, defined as surviving reads, were used for miRNA quantification.

## Sheet: Table S3
Table S3. Eighteen cell cycle–related genes downregulated by miR-206 transfection in PC9 cells
Entrez Gene ID	Gene	Gene Name	Fold change after miR-206 transfection	miR-206 Total binding sites	LUAD Gene Expression p Value	LUAD 5-Year Overall Survical (poor) p Value	EGFR-mutatnt Gene Expression p Value	EGFR-mutant 5-Year Overall Survical (poor) p Value	Inhibitor
545	ATR	ATR serine/threonine kinase	-4.47285	0	up p < 0.001	N.S.	up p < 0.001	N.S.	+
701	BUB1B	BUB1 mitotic checkpoint serine/threonine kinase B	-5.82982	0	up p < 0.001	high p = 0.00261	up p < 0.001	N.S.	+
595	CCND1	cyclin D1	-8.69167	1	down p < 0.01	N.S.	down p < 0.01	N.S.	−
8317	CDC7	cell division cycle 7	-9.62717	0	up p < 0.001	N.S.	up p < 0.001	N.S.	+
1019	CDK4	cyclin dependent kinase 4	-6.28418	1	up p < 0.001	N.S.	up p < 0.001	N.S.	+
1663	DDX11	DEAD/H-box helicase 11	-4.68102	0	up p < 0.001	N.S.	up p < 0.001	N.S.	−
1870	E2F2	E2F transcription factor 2	-5.56662	0	up p < 0.001	N.S.	up p < 0.001	high p = 0.047	−
1875	E2F5	E2F transcription factor 5	-5.14752	1	up p < 0.001	N.S.	up p < 0.001	N.S.	−
4172	MCM3	minichromosome maintenance complex component 3	-4.43713	0	up p < 0.001	N.S.	up p < 0.001	high p = 0.032	−
4175	MCM6	minichromosome maintenance complex component 6	-5.13927	0	up p < 0.001	N.S.	up p < 0.001	N.S.	+
4998	ORC1	origin recognition complex subunit 1	-6.57678	0	up p < 0.001	high p = 0.0333	up p < 0.001	N.S.	−
23594	ORC6	origin recognition complex subunit 6	-4.40032	0	up p < 0.001	high p = 0.0314	up p < 0.001	N.S.	−
9088	PKMYT1	protein kinase, membrane associated tyrosine/threonine 1	-7.14287	0	up p < 0.001	high p = 0.00619	up p < 0.001	N.S.	+
5591	PRKDC	protein kinase, DNA-activated, catalytic subunit	-4.63687	0	up p < 0.001	N.S.	up p < 0.001	N.S.	+
5933	RBL1	RB transcriptional corepressor like 1	-5.01595	0	up p < 0.001	N.S.	up p < 0.001	N.S.	−
8243	SMC1A	structural maintenance of chromosomes 1A	-4.16435	0	up p < 0.001	N.S.	up p < 0.001	N.S.	−
90381	TICRR	TOPBP1 interacting checkpoint and replication regulator	-5.98204	0	No Data	high p = 0.0365	No Data	high p = 0.021	−
10971	YWHAQ	tyrosine 3-monooxygenase/tryptophan 5-monooxygenase activation protein theta	-41.7459	1	up p < 0.001	high p = 0.0269	up p < 0.01	N.S.	−

## Sheet: Table S4
Table.S4 Reagents used in this study
SYBR green primer		Forward	Reverse
ATR		CTTCCATGATCCCCGCCCTG	CACGGAGGTTGGCTGAGAGT
BUB1B		TACGTGCCTTGGTCGCTTCT	TGGCTTCACTCAGAGCACCC
CCND1		CCAGCTCACGTCCAGGTTCA	CCAAACACCCCACCTCCACT
CDC7		GGGGAGCCACAGAAGTCGTA	CGGTCACGCTGGGGAGAAAA
CDK4		GCGACTGGAGGCTTTTGAGC	CCTTGATCGTTTCGGCTGGC
DDX11		GCCTCTGCCCTTTCTAGCCA	GTTGAGAGGGAGGGAGGTGC
E2F2		TCGTTTGTGGTGAGTGGGCT	CTGCAGGCCCCTTCTTCCTT
E2F5		CCTCACACAGCCTTCCTCCC	CTGCCGGGGTAGGAGAAAGC
MCM3		AAAGTCGTCCGCAGTGTCCA	CCTTCTCCGGCATCTCCTGG
MCM6		GCCCCAGAGCTGTCTACACC	GCAACTTGATCCCGCACGTC
ORC1		GCTTTGGTCCTGGCTTTCGG	CCTTGTGGGGTAGTGTGCCA
ORC6		CCATGGGGTCGGAGCTGATC	CACATGACTGCACTGCTGGT
PKMYT1		GCCAGGCCAGTCATGCTAGA	GAAGAGGCGGCTGATGGGAA
PRKDC		CGTTGCTCACTTCCCCATGC	TGACATGCTGCTGTTCCCGA
RBL1		GGGGCTCTCAAGGGACATGG	AGGAGACATTGGCATCAGGGG
SMC1A		GGAAGACTGCCCAAACCCCT	TCCCACCTTCTCCCTGACCA
TICRR		TCTCTCCTGCCCTGTTCCCT	CAACCCCAGGAGTAGCGGAG
YWHAQ		CTACGACGACATGGCCACCT	AGGTGTCGGTCTTCTGCTCG
GAPDH		TGCACCACCAACTGCTTAG	GAGGCAGGGATGATGTTC
Antibody	Dilution	Catalog number	Company
CDK4	WB 1:1000	#12790	Cell signaling Technology (Danvers, MA, USA)
GAPDH	WB 1:1000	#97166	Cell signaling Technology (Danvers, MA, USA)
miRNA	Concentration	Catalog number / Assay ID	Company
miR-206	10nM	AM17100 / PM10409	Invitrogen (Waltham, MA, USA)
anti-miR Negative Control #1	10nM	AM17010 / ------------	Invitrogen (Waltham, MA, USA)
Reagent		Catalog number	Company
Opti-MEM		31985070	Gibco (Carlsbad, CA, USA)
Lipofectamine RNAiMAX		13778150	Invitrogen (Waltham, MA, USA)
Lipofectamine 2000		11668019	Invitrogen (Waltham, MA, USA)
TACS® XTT Cell Proliferation Assay		4891-025-K	R&D Systems (Minneapolis, MN, USA)
Cycletes Plus DNA Kit		340242	BD Biosciences (Franklin Lakes, NJ, USA)
FITC Annexin V Detection Kit I		556547	BD Biosciences (Franklin Lakes, NJ, USA)
RIPA Lysis Buffer System		sc-24948	Santa Cruz Biotechnology Inc (Dallas, TX, USA)
XL-Bradford		KY-1040	APRO Science group (Tokushima, Japan)
4–15 % Mini-PROTEAN® TGX™ Precast Gels		#4561085	Bio-Rad Laboratories Inc. (Hercules, CA, USA)
YesBlot Western Marker I		WM1000	SMOBiO Technology, Inc. (Hsinchu City, Taiwan)
Clarity Western ECL Substrate		#1705060	Bio-Rad Laboratories Inc. (Hercules, CA, USA)
Osimertinib(AZD9291)		S7297	Selleck Chemicals (Houston, TX, USA)
Abemaciclib		S5716	Selleck Chemicals (Houston, TX, USA)
Palbociclib(PD-0332991) HCI		S1116	Selleck Chemicals (Houston, TX, USA)
psiCHECK™-2 vector		C8021	Promega (Madison, WI, USA)
Cell-able® BP-96-R800		BS-9096CK	Sumitomo Bakelite Co., Ltd. (Tokyo, Japan)
CellTiter-Glo® 3D Cell Viability Assay		G9681	Promega (Madison, WI, USA)
